# Supplementary material for: NTRK Fusion Genes in Thyroid Carcinomas: Clinicopathological Characteristics and Their Impacts on Prognosis
Source: Cancers (Basel). 2021 Apr 16;13(8):1932. doi: 10.3390/cancers13081932 (PMC8073383; doi:10.3390/cancers13081932)
Supplement: Supplementary file 1 [file cancers-13-01932-s001.zip]

Archive with 4 entries (4 files):
- Supplementary TableS1.xlsx
- Supplementary TableS2.xlsx
- Supplementary TableS3.xlsx
- Supplementary TableS4.xlsx
