# Supplementary material for: NTRK Fusion Genes in Thyroid Carcinomas: Clinicopathological Characteristics and Their Impacts on Prognosis
Source: Cancers (Basel). 2021 Apr 16;13(8):1932. doi: 10.3390/cancers13081932 (PMC8073383; doi:10.3390/cancers13081932)
Supplement: Supplementary file 1 [file cancers-13-01932-s001.zip › Supplementary TableS1.xlsx]

## Sheet: List2
	Supplementary Table S1. Sequences of primers and hydrolysis probes designed for the ACTB gene and the NTRK fusion genes detection using Real-Time PCR
	Gene	Primer/probe	Sequences	Location
	ACTB	primer	F: TCTACAATGAGCTGCGTGTG	Exon 3
		primer	R: AGCCTGGATAGCAACGTACA	Exon 4
		probe	HEX-CAAGGCCAACCGCGAGAAGA	Exon 3
	Gene fusion	Primer/probe	Sequences	Location
	RET/PTC1	primer	F: GCAAAGCCAGCGTTACCAT	Exon 1
		primer	R: TTCCAAATTCGCCTTCTCCT	Exon 12
		probe	FAM-CCAAAGTGGGAATTCCCTCGG	Exon 12
	RET/PTC3	primer	F: GCAGACCTTGGAGAACAGTCA	Exon 8
		primer	R: TTCCAAATTCGCCTTCTCCT	Exon 12
		probe	FAM-CCAAAGTGGGAATTCCCTCGG	Exon 12
	PAX8/PPARγ	primer	F: TCGACTCACCAGACCTACCC	Exon 8
		primer	F: GTGTACGGGCAGTTCACG	Exon 9
		primer	F: CTATGCCTCCTCTGCCATC	Exon 10
		primer	R: GAGAGATCCACGGAGCTGAT	Exon 2
		probe	FAM-GAGATGCCATTCTGGCCCACC	Exon 2
	ETV6/NTRK3	primer	F: CAGGATGGAGGAAGACTCG	Exon 2
		primer	F: CTGCATCAGAACCATGAAGA	Exon 4
		primer	F: CATGCCCATTGGGAGAATAG	Exon 5
		primer	R: GTGGTTGATGTGGTGCAGT	Exon 14
		primer	R: TTTCCAAAGGCTCCCTCAC	Exon 15
		probe	FAM-CCCGTGGCTGTCATCAGTGG	Exon 14
		probe	FAM-GGAGAGACATCGTGCTGAAGCGA	Exon 15
	RBPMS/NTRK3	primer	F: ACCTCAGTTCATTGCCAGAG	Exon 5
		primer	R: GTGGTTGATGTGGTGCAGT	Exon 14
		probe	FAM-CCCGTGGCTGTCATCAGTGG	Exon 14
	EML4/NTRK3	primer	F: TCATGTGGCCTCAGTGAAA	Exon 2
		primer	R: GTGGTTGATGTGGTGCAGT	Exon 14
		probe	FAM-CCCGTGGCTGTCATCAGTGG	Exon 14
	SQSTM1/NTRK3	primer	F: AGCTGCCCTTAGCCCTCT	Exon 5
		primer	R: GTGGTTGATGTGGTGCAGT	Exon 14
		probe	FAM-CCCGTGGCTGTCATCAGTGG	Exon 14
	TPM3/NTRK1	primer	F: CTGAGAGATCGGTAGCCAAG	Exon 7
		primer	R: AAAGGTGTTTCGTCCTTCTTC	Exon 10
		probe	FAM-CTAACAGCACATCTGGAGACCCGG	Exon 10
	IRF2BP2/NTRK1	primer	F: CCCTTCGAGAGCAAGTTTAAG	Exon 1
		primer	F: CCACTGCCTCACCTCATT	Exon 2
		primer	R: AAAGGTGTTTCGTCCTTCTTC	Exon 10
		probe	FAM-CTAACAGCACATCTGGAGACCCGG	Exon 10
	SQSTM1/NTRK1	primer	F: AGCTGCCCTTAGCCCTCT	Exon 5
		primer	R: AAAGGTGTTTCGTCCTTCTTC	Exon 10
		probe	FAM-CTAACAGCACATCTGGAGACCCGG	Exon 10
	TPR/NTRK1	primer	F: CCAAGTTGCTTCTCAGTCTTC	Exon 21
		primer	R: AAAGGTGTTTCGTCCTTCTTC	Exon 10
		probe	FAM-CTAACAGCACATCTGGAGACCCGG	Exon 10
