# Supplementary material for: NTRK Fusion Genes in Thyroid Carcinomas: Clinicopathological Characteristics and Their Impacts on Prognosis
Source: Cancers (Basel). 2021 Apr 16;13(8):1932. doi: 10.3390/cancers13081932 (PMC8073383; doi:10.3390/cancers13081932)
Supplement: Supplementary file 1 [file cancers-13-01932-s001.zip › Supplementary TableS2.xlsx]

## Sheet: List1
	Supplementary Table S2. Transcripts of genes involved in NTRK rearrangements
	Gene	Transcript
	ETV6	NM_001987.4
	RBPMS	NM_006867.4
	EML4	NM_019063.3
	SQSTM1	NM_003900.4
	TPM3	NM_153649.3
	IRF2BP2	NM_182972.2
	TPR	NM_003292.2
	NTRK3	NM_002530.3
	NTRK1	NM_002529.3
