# Supplementary material for: NTRK Fusion Genes in Thyroid Carcinomas: Clinicopathological Characteristics and Their Impacts on Prognosis
Source: Cancers (Basel). 2021 Apr 16;13(8):1932. doi: 10.3390/cancers13081932 (PMC8073383; doi:10.3390/cancers13081932)
Supplement: Supplementary file 1 [file cancers-13-01932-s001.zip › Supplementary TableS3.xlsx]

## Sheet: List1
	Supplementary Table S3. Comparison of clinical and pathological features of NTRK fusion-positive carcinomas between pediatric and adult patients
		NTRK fusion-positive carcinomas in pediatric patients (%)	NTRK fusion-positive carcinomas in adult patients (%)
		n = 17	n = 42	p
	Patients
	Females/males	14/3	32/10	0.444
	Age at diagnosis (mean ± SD)	14.2 ± 3.6	40.3 ± 12.6
	Tumor size
	Mean ± SD (mm)	22.5 ± 12.2	20.3 ± 11.7	0.521
	Microcarcinoma (≤10 mm)	1 (5.9)	7 (16.7)	0.260
	Histology
	Predominantly papillary growth pattern	2 (11.8)	6 (14.3)	0.740
	Mixture of papillary and follicular growth pattern	6 (35.3)	12 (28.6)	0.416
	Predominantly follicular growth pattern	8 (47.1)	20 (47.6)	0.627
	Tall cell variant	0	2 (4.8)	1
	Clear cell variant	1 (5.9)	0	0.288
	PDTC	0	2 (4.8)	1
	Pathological characteristics
	Multifocality	10 (58.8)	16 (38.1)	0.123
	Extrathyroidal extension	9 (52.9)	15 (35.7)	0.177
	Intravascular invasion1	5 (29.4)	7 (20.6)	0.357
	Lymph node metastases	11 (64.7)	21 (50.0)	0.231
	Distant metastases	0	4 (9.5)	0.246
	Chronic lymphocytic thyroiditis2	13 (76.5)	25 (61.0)	0.206
	Frequent psammoma bodies3	1 (5.9)	5 (12.2)	0.426
	1 Data from eight adult NTRK fusion-positive samples were not available
	2,3 Data from one adult NTRK fusion-positive sample were not available
	SD standard deviation, TC thyroid cancer, PDTC poorly differentiated thyroid carcinoma
