# Supplementary material for: NTRK Fusion Genes in Thyroid Carcinomas: Clinicopathological Characteristics and Their Impacts on Prognosis
Source: Cancers (Basel). 2021 Apr 16;13(8):1932. doi: 10.3390/cancers13081932 (PMC8073383; doi:10.3390/cancers13081932)
Supplement: Supplementary file 1 [file cancers-13-01932-s001.zip › Supplementary TableS4.xlsx]

## Sheet: List1
	Supplementary Table S4. Comprehensive clinicopathological data on NTRK fusion-positive carcinomas
	Patient	Sex	Age	Surgery	Tumor size (mm)	Histology	Multifocality	Extrathyroidal extension	Intravascular invasion	Lymph node metastases	Distant metastases	Chronic lymphocytic thyroiditis	Frequent psammoma bodies	Genetic alteration	Type of thyroid cancer
	1	F	29	TTE	25	pf	N	N	N	N	N	N	N	RBPMS/NTRK3	PTC
	2	F	39	TTE, LND	22	pf	Y	N	N	Y	N	Y	Y	SQSTM1/NTRK3	PTC
	3	F	13	TTE	12	p	N	Y	N	N	N	Y	N	RBPMS/NTRK3	PTC
	4	F	42	TTE	15	f	Y	Y	not available	N	N	Y	N	ETV6/NTRK3	PTC
	5	F	43	TTE	11	tall cell variant	Y	N	not available	N	N	Y	Y	ETV6/NTRK3	PTC
	6	M	28	TTE	35	pf	N	N	not available	N	N	Y	N	ETV6/NTRK3	PTC
	7	F	17	TTE+LND	20	f	Y	N	N	N	N	Y	N	ETV6/NTRK3	PTC
	8	F	46	TTE	20	f	N	N	N	N	N	Y	N	ETV6/NTRK3	PTC
	9	F	14	TTE+LND	20	f	Y	N	N	Y	N	Y	N	ETV6/NTRK3	PTC
	10	M	15	TTE+LND	34	f	N	N	N	Y	N	N	N	ETV6/NTRK3	PTC
	11	F	14	HTE, TTE	12	f	Y	Y	N	N	N	Y	N	EML4/NTRK3	PTC
	12	F	30	TTE+LND	11	pf	N	N	N	Y	Y	Y	Y	ETV6/NTRK3	PTC
	13	F	20	TTE	15	f	N	N	N	N	N	N	N	ETV6/NTRK3	PTC
	14	F	77	TTE, LND	40	PDTC	N	Y	N	Y	N	N	N	ETV6/NTRK3	PDTC
	15	F	19	TTE	13	pf	N	N	N	N	N	Y	N	RBPMS/NTRK3	PTC
	16	F	17	TTE+LND	12	f	N	N	N	Y	N	Y	N	ETV6/NTRK3	PTC
	17	M	40	TTE+LND	55	tall cell variant	Y	N	Y	Y	N	N	N	ETV6/NTRK3	PTC
	18	F	48	TTE	10	f	N	N	Y	N	N	Y	N	ETV6/NTRK3	PTC
	19	F	9	TTE+LND	22	pf	Y	Y	N	Y	N	Y	N	ETV6/NTRK3	PTC
	20	F	45	TTE+LND	43	f	N	Y	not available	Y	N	N	N	ETV6/NTRK3	PTC
	21	F	31	TTE+LND	20	p	N	Y	N	N	N	Y	N	ETV6/NTRK3	PTC
	22	F	24	TTE+LND	45	p	N	N	Y	Y	N	N	N	EML4/NTRK3	PTC
	23	F	14	TTE	5	f	N	N	N	N	N	Y	N	ETV6/NTRK3	PTC
	24	F	16	TTE+LND	20	pf	N	Y	N	Y	N	Y	N	ETV6/NTRK3	PTC
	25	M	16	TTE+LND	49	f	Y	Y	Y	Y	N	Y	N	SQSTM1/NTRK3	PTC
	26	F	47	TTE+LND	12	f	N	Y	Y	Y	N	Y	N	ETV6/NTRK3	PTC
	27	F	16	TTE+LND	20	clear cell variant	Y	Y	Y	Y	N	Y	N	ETV6/NTRK3	PTC
	28	F	43	TTE	15	f	N	N	N	N	N	Y	N	ETV6/NTRK3	PTC
	29	M	19	TTE+LND	22	f	Y	N	N	Y	N	N	N	ETV6/NTRK3	PTC
	30	F	24	HTE, TTE, LND	22	pf	N	N	not available	Y	N	not available	not available	EML4/NTRK3	PTC
	31	M	46	TTE+LND	15	f	N	N	N	Y	N	Y	N	ETV6/NTRK3	PTC
	32	M	26	TTE	12	f	Y	Y	N	N	N	Y	N	ETV6/NTRK3	PTC
	33	F	44	TTE	18	f	N	Y	N	N	N	N	N	ETV6/NTRK3	PTC
	34	F	32	TTE+LND	17	pf	Y	N	N	N	N	N	N	SQSTM1/NTRK3	PTC
	35	F	15	TTE	20	p	N	N	N	N	N	Y	N	ETV6/NTRK3	PTC
	36	F	44	HTE, TTE	7	f	Y	N	N	N	N	Y	N	ETV6/NTRK3	PTC
	37	F	35	TTE+LND	27	f	N	N	N	Y	N	Y	N	ETV6/NTRK3	PTC
	38	M	39	TTE+LND	20	p	N	N	N	Y	N	Y	N	ETV6/NTRK3	PTC
	39	F	58	TTE	13	p	Y	N	N	N	N	Y	N	ETV6/NTRK3	PTC
	40	F	30	TTE+LND	20	f	N	N	not available	N	N	Y	not available	ETV6/NTRK3	PTC
	41	M	40	TTE+LND	25	f	Y	Y	not available	Y	N	N	N	ETV6/NTRK3	PTC
	42	F	41	TTE+LND	22	f	N	N	N	Y	N	Y	N	ETV6/NTRK3	PTC
	43	F	35	TTE+LND	15	pf	Y	Y	Y	Y	N	N	Y	ETV6/NTRK3	PTC
	44	M	21	TTE+LND	24	pf	Y	Y	N	Y	N	Y	N	ETV6/NTRK3	PTC
	45	F	58	TTE	14	p	N	N	N	N	N	N	N	EML4/NTRK3	PTC
	46	F	43	TTE	7	f	N	N	N	N	N	Y	N	ETV6/NTRK3	PTC
	47	F	32	TTE+LND	7	p	N	N	N	N	N	Y	N	SQSTM1/NTRK3	PTC
	48	F	28	TTE	8	f	N	N	N	N	N	N	N	ETV6/NTRK3	PTC
	49	F	48	TTE+LND	14	f	N	N	N	Y	N	Y	N	ETV6/NTRK3	PTC
	50	F	62	TTE+LND	24	pf	Y	N	Y	Y	Y	Y	N	TPM3/NTRK1 + TERT C228T	PTC
	51	F	32	TTE	35	f	Y	Y	N	N	Y	N	N	TPR/NTRK1	PTC
	52	M	32	TTE+LND	6	pf	Y	Y	not available	Y	N	Y	Y	IRF2BP2/NTRK1	PTC
	53	M	55	TTE+LND	20	pf	Y	Y	N	Y	N	Y	N	TPM3/NTRK1 + TP53 K320*	PTC
	54	F	6	TTE+LND	17	pf	Y	Y	Y	Y	N	Y	Y	IRF2BP2/NTRK1	PTC
	55	F	7	TTE+LND	50	pf	Y	Y	Y	Y	N	N	N	IRF2BP2/NTRK1	PTC
	56	F	61	TTE+LND	15	f	N	Y	N	Y	N	N	N	TPM3/NTRK1	PTC
	57	F	14	TTE+LND	35	pf	Y	Y	Y	Y	N	N	N	TPM3/NTRK1	PTC
	58	M	30	HTE, TTE, LND	45	PDTC	Y	Y	Y	Y	Y	N	N	SQSTM1/NTRK1	PDTC
	59	F	65	TTE	6	pf	N	N	N	N	N	N	N	TPM3/NTRK1	PTC
	F female, M male, HTE hemithyroidectomy, TTE total thyroidectomy, LND lymph node dissection, p predominantly papillary growth pattern, pf mixed papillary and follicular growth pattern, f predominantly follicular growth pattern, Y yes, N no, PTC papillary thyroid carcinoma, PDTC poorly differentiated thyroid carcinoma
